# Supplementary material for: Reduced Income and Its Associations with Physical Inactivity, Unhealthy Habits, and Cardiac Complications in the Hypertensive Population
Source: Eur J Investig Health Psychol Educ. 2024 Aug 7;14(8):2300–13. doi: 10.3390/ejihpe14080153 (PMC11353786; doi:10.3390/ejihpe14080153)
Supplement: Supplementary file 1 [file ejihpe-14-00153-s001.zip]

Archive with 1 entries (1 files):
- ejihpe-3099232-supplementary.pdf
